# Supplementary material for: Mesoporous Silica Nanoparticles Impair Physiology and Reproductive Fitness of Tuta absoluta Through Plant-Mediated Oxidative Stress and Enzymatic Disruption
Source: Insects. 2025 Aug 23;16(9):877. doi: 10.3390/insects16090877 (PMC12471041; doi:10.3390/insects16090877)
Supplement: Supplementary file 1 [file insects-16-00877-s001.zip]

Archive with 1 entries (1 files):
- insects-3779831-supplementary.pdf
